# Supplementary material for: Chemotaxis and degradation of organophosphate compound by a novel moderately thermo-halo tolerant Pseudomonas sp. strain BUR11: evidence for possible existence of two pathways for degradation
Source: PeerJ. 2015 Nov 10;3:e1378. doi: 10.7717/peerj.1378 (PMC4647611; doi:10.7717/peerj.1378)
Supplement: Supplemental Information 1 [file peerj-03-1378-s007.zip]

Archive with 31 entries (22 files):
- Raw data for peerJ on demand/
- Raw data for peerJ on demand/Raw data for chemotaxis/
- Raw data for peerJ on demand/Raw data for chemotaxis/Figure S2(A and B) Drop and Swarm plate assay.eps
- Raw data for peerJ on demand/Raw data for chemotaxis/For Figure 3 Quantitative capillary assay.xls
- Raw data for peerJ on demand/Raw data for growth curve/
- Raw data for peerJ on demand/Raw data for growth curve/For Figure 2A.xls
- Raw data for peerJ on demand/Raw data for growth curve/For Figure 2B.xls
- Raw data for peerJ on demand/Raw data for growth curve/For Figure S1  Nacl tolerence of BUR11.xlsx
- Raw data for peerJ on demand/Raw data for HPLC chromatogram/
- Raw data for peerJ on demand/Raw data for HPLC chromatogram/Figure S4.eps
- Raw data for peerJ on demand/Raw data for HPLC chromatogram/par 0 h test.pdf
- Raw data for peerJ on demand/Raw data for HPLC chromatogram/par 24 h test.pdf
- Raw data for peerJ on demand/Raw data for HPLC chromatogram/par 48 h test.pdf
- Raw data for peerJ on demand/Raw data for HPLC chromatogram/par 72 h test.pdf
- Raw data for peerJ on demand/Raw data for HPLC chromatogram/par 96 h test.pdf
- Raw data for peerJ on demand/Raw data for phylogeneic tree/
- Raw data for peerJ on demand/Raw data for phylogeneic tree/Figure 1.eps
- Raw data for peerJ on demand/Raw data for phylogeneic tree/tree2 bur11 edd.aln
- Raw data for peerJ on demand/Raw data for phylogeneic tree/tree3 bur11 edd.phy
- Raw data for peerJ on demand/Raw data for phylogeneic tree/tree4.trc
- Raw data for peerJ on demand/Raw data for standard curve/
- Raw data for peerJ on demand/Raw data for standard curve/4-nitrophenol standard curve.OPJ
- Raw data for peerJ on demand/Raw data for standard curve/parathion standard curve.OPJ
- Raw data for peerJ on demand/Raw data for standard curve/Standard curve.doc
- Raw data for peerJ on demand/Raw data for TLC analysis/
- Raw data for peerJ on demand/Raw data for TLC analysis/Figure S3 TLC analysis.eps
- Raw data for peerJ on demand/Raw data of GC for evidence of presence of Aminoparathion in the extract sample/
- Raw data for peerJ on demand/Raw data of GC for evidence of presence of Aminoparathion in the extract sample/Figure S5.eps
- Raw data for peerJ on demand/Raw data of GC for evidence of presence of Aminoparathion in the extract sample/For Figure S5  GC-Screening.pdf
- Raw data for peerJ on demand/Raw data of mass spectrum of different intermediates/
- Raw data for peerJ on demand/Raw data of mass spectrum of different intermediates/Figure S6 Mass spectrum of different intermediates.eps
