# Supplementary material for: Chemotaxis and degradation of organophosphate compound by a novel moderately thermo-halo tolerant Pseudomonas sp. strain BUR11: evidence for possible existence of two pathways for degradation
Source: PeerJ. 2015 Nov 10;3:e1378. doi: 10.7717/peerj.1378 (PMC4647611; doi:10.7717/peerj.1378)
Supplement: Supplemental Information 1 [file peerj-03-1378-s007.zip › Raw data for peerJ on demand/Raw data for chemotaxis/For Figure 3 Quantitative capillary assay.xls]

## Sheet: Sheet1
	Concentration (µg/ ml or ppm)	Parathion	4-nitrophenol	Chlorpyrifos	3, 5, 6, trichloro-2-pyridinol	Citrate	4-aminophenol
	50	10.92	12.31	16.19	13.86	22.07	18.3
	100	12	14.77	23.4	15.69	23.08	20.2
	150	13.65	16.38	28	18.7	23.62	21.65
	200	16.3	18.54	30.2	26.5	24.5	23.9
	250	16.25	18.85	30.1	28.35	26.77	24.54
	300	15.31	18.6	25	21.1	37	24.5
	350	12.92	18.46	22.54	14.5	40.23	15.4
	400	12.15	16.15	17.27	12	36.7	10.2
	450	10.92	15.61	16.19	11.2	34.11	7.7
	500	10	15.46	15.38	10.4	32.08	7.7
		Error bars were set within 5%
