# Supplementary material for: Chemotaxis and degradation of organophosphate compound by a novel moderately thermo-halo tolerant Pseudomonas sp. strain BUR11: evidence for possible existence of two pathways for degradation
Source: PeerJ. 2015 Nov 10;3:e1378. doi: 10.7717/peerj.1378 (PMC4647611; doi:10.7717/peerj.1378)
Supplement: Supplemental Information 1 [file peerj-03-1378-s007.zip › Raw data for peerJ on demand/Raw data for growth curve/For Figure 2A.xls]

## Sheet: Sheet1
	Time (h)	Parathion	Tryptone soya broth	Chlorpyrifos	Citrate
	0	0.266	0.076	0.19	0.114
	3	0.304	0.304	0.266	0.342
	6	0.418	0.76	0.342	0.608
	9	0.684	1.14	0.57	1.026
	12	1.14	1.368	1.026	1.292
	15	1.33	1.52	1.14	1.444
	18	1.596	1.596	1.292	1.558
	21	1.52	1.672	1.254	1.596
	24	1.482	1.71	1.216	1.672
	27	1.406	1.748	1.216	1.71
	30	1.368	1.824	1.14	1.748
	33	1.33	1.824	1.064	1.748
	36	1.33	1.786	1.026	1.634
	39	1.33	1.748	0.988	1.558
	42	1.33	1.748	0.988	1.558
	45	1.33	1.748	0.988	1.558
	48	1.33	1.748	0.95	1.52
	51	1.254	1.748	0.836	1.52
	54	1.216	1.748	0.798	1.482
	57	1.178	1.71	0.76	1.482
	60	1.14	1.672	0.646	1.436
	63	1.14	1.558	0.608	1.406
	66	1.14	1.406	0.57	1.3
	69	1.14	0.836	0.57	0.76
	72	1.14	0.798	0.56	0.76
	75	1.14	0.798	0.54	0.76
	78	1.102	0.76	0.494	0.76
	81	1.102	0.722	0.494	0.76
	84	1.102	0.722	0.46	0.646
	87	1.102	0.684	0.45	0.608
	90	1.102	0.684	0.43	0.608
	93	1.102	0.684	0.41	0.608
	96	1.102	0.646	0.38	0.608
		Error bars are set within 5%
