# Supplementary material for: Chemotaxis and degradation of organophosphate compound by a novel moderately thermo-halo tolerant Pseudomonas sp. strain BUR11: evidence for possible existence of two pathways for degradation
Source: PeerJ. 2015 Nov 10;3:e1378. doi: 10.7717/peerj.1378 (PMC4647611; doi:10.7717/peerj.1378)
Supplement: Supplemental Information 1 [file peerj-03-1378-s007.zip › Raw data for peerJ on demand/Raw data for growth curve/For Figure 2B.xls]

## Sheet: Sheet1
		Time	3, 5, 6 trichloro-2-pyridinol	4-nitrophenol	Hydroquinone	Parabenzoquinone	1, 2, 4 benzenetriol	4-aminophenol	Tryptone soya broth	Citrate
		0	0.114	0.114	0.152	0.038	0.114	0.038	0.076	0.114
		6	0.608	0.342	0.608	0.418	0.57	0.38	0.76	0.608
		12	1.064	0.418	1.064	0.608	1.064	0.836	1.368	1.292
		18	1.368	0.532	1.33	0.912	1.558	1.292	1.596	1.558
		24	1.748	0.912	1.444	1.14	1.596	1.596	1.71	1.672
		30	1.672	1.292	1.748	1.444	1.558	1.786	1.824	1.748
		36	1.634	1.634	1.71	1.672	1.558	1.748	1.786	1.634
		42	1.558	1.862	1.71	1.634	1.558	1.748	1.748	1.558
		48	1.558	1.672	1.672	1.634	1.558	1.71	1.748	1.52
		54	1.558	1.52	1.672	1.634	1.558	1.634	1.748	1.482
		60	1.368	1.368	1.596	1.596	1.444	1.634	1.672	1.436
		66	1.292	1.216	1.596	1.596	1.406	1.596	1.406	1.3
		70	1.216	1.216	1.558	1.596	1.292	1.596	0.798	0.76
							Error bars are set within 5%
