# Supplementary material for: Chemotaxis and degradation of organophosphate compound by a novel moderately thermo-halo tolerant Pseudomonas sp. strain BUR11: evidence for possible existence of two pathways for degradation
Source: PeerJ. 2015 Nov 10;3:e1378. doi: 10.7717/peerj.1378 (PMC4647611; doi:10.7717/peerj.1378)
Supplement: Supplemental Information 1 [file peerj-03-1378-s007.zip › Raw data for peerJ on demand/Raw data for growth curve/For Figure S1 Nacl tolerence of BUR11.xlsx]

## Sheet: Sheet1
	Time (h)	Growth on Tryptone soya broth (0.5 %)	Growth on 6 % NaCl	Growth on 7 % NaCl	Growth on 8 % NaCl	Growth on 9 % NaCl
	0	0.076	0.076	0.076	0.076	0.076
	6	0.57	0.304	0.152	0.114	0.114
	12	1.102	0.836	0.418	0.228	0.095
	18	1.672	1.33	0.76	0.3268	0.095
	24	2.204	1.862	1.064	0.418	0.076
	30	2.432	1.786	1.102	0.342	0.076
	36	2.356	1.748	1.064	0.266	0.038
	42	2.318	1.672	0.988	0.228	0.038
	48	2.166	1.558	0.912	0.19	0.038
