# Supplementary material for: Chemotaxis and degradation of organophosphate compound by a novel moderately thermo-halo tolerant Pseudomonas sp. strain BUR11: evidence for possible existence of two pathways for degradation
Source: PeerJ. 2015 Nov 10;3:e1378. doi: 10.7717/peerj.1378 (PMC4647611; doi:10.7717/peerj.1378)
Supplement: Supplemental Information 1 [file peerj-03-1378-s007.zip › Raw data for peerJ on demand/Raw data for phylogeneic tree/tree3 bur11 edd.phy]

     6   1386
BUR11      TTTGATCATG GCTCAGATTG AACGCTGGCG GCAGGCCTAA CACATGCAAG 
aerugino   TTTGATCATG GCTCAGATTG AACGCTGGCG GCAGGCCTAA CACATGCAAG 
alcaligen  TTTGATCATG GCTCAGATTG AACGCTGGCG GCAGGCCTAA CACATGCAAG 
stutzeri   TTTGATCATG GCTCAGATTG AACGCTGGCG GCAGGCCTAA CACATGCAAG 
otitidis   TTTGATCCTG GCTCAGATTG AACGCTGGCG GCAGGCCTAA CACATGCAAG 
dauci      TTTGATCCTG GCTCAGATTG AACGCTGGCG GCATGCCTTA CACATGCAAG 

           TCGAGCGGAT GAAGGGAGCT TGCTCCTGGA TTCAGCGGCG GACGGGTGAG 
           TCGAGCGGAT GAAGGGAGCT TGCTCCTGGA TTCAGCGGCG GACGGGTGAG 
           TCGAGCGGAT GAGTGGAGCT TGCTCCATGA TTCAGCGGCG GACGGGTGAG 
           TCGAGCGGAT GAGTGGAGCT TGCTCCATGA TTCAGCGGCG GACGGGTGAG 
           TCGAGCGGAT GAGTGGAGCT TGCTCCATGA TTCAGCGGCG GACGGGTGAG 
           TCGAACGGCA GCACGGGAGC AATCCTGGTG GCGAGTGGCG AACGGGTGAG 

           TAATGCCTAG GAATCTGCCT GGTAGTGGGG GATAACGTCC GGAAACGGGC 
           TAATGCCTAG GAATCTGCCT GGTAGTGGGG GATAACGTCC GGAAACGGGC 
           TAATGCCTAG GAATCTGCCT GGTAGTGGGG GACAACGTTT CGAAAGGAAC 
           TAATGCCTAG GAATCTGCCT GGTAGTGGGG GACAACGTTT CGAAAGGAAC 
           TAATGCCTAG GAATCTGCCT GGTAGTGGGG GATAACGTTT CGAAAGGAAC 
           TAATATATCG GAACGTGCCC AGTAGTGGGG GATAGC-CGG CGAAAGCCGG 

           GCTAATACCG CATACGTCCT GAGGGAGAAA GTGGGGGATC TTCGGACCTC 
           GCTAATACCG CATACGTCCT GAGGGAGAAA GTGGGGGATC TTCGGACCTC 
           GCTAATACCG CATACGTCCT ACGGGAGAAA GCAGGGGACC TTCGGGCCTT 
           GCTAATACCG CATACGTCCT ACGGGAGAAA GTGGGGGATC TTCGGACCTC 
           GCTAATACCG CATACGTCCT ACGGGAGAAA GTGGGGGATC TTCGGACCTC 
           ATTAATACCG CATACGAC-T ACGGGTGAAA GCGGGGGATC GCAAGACCTC 

           ACGCTATCAG ATGAGCCTAG GTCGGATTAG CTAGTTGGTG GGGTAAAGGC 
           ACGCTATCAG ATGAGCCTAG GTCGGATTAG CTAGTTGGTG GGGTAAAGGC 
           GCGCTATCAG ATGAGCCTAG GTCGGATTAG CTAGTAGGTG AGGTAATGGC 
           ACGCTATCAG ATGAGCCTAG GTCGGATTAG CTAGTTGGTG AGGTAAAGGC 
           ACGCTATCAG ATGAGCCTAG GTCGGATTAG CTAGTTGGTG GGGTAATGGC 
           GCGCTATTGG AGCGGCCGAT ATCAGATTAG CTTGTTGGTG GGGTAAAAGC 

           CTACCAAGGC GACGATCCGT AACTGGTCTG AGAGGATGAT CAGTCACACT 
           CTACCAAGGC GACGATCCGT AACTGGTCTG AGAGGATGAT CAGTCACACT 
           TCACCTAGGC GACGATCCGT AACTGGTCTG AGAGGATGAT CAGTCACACT 
           TCACCAAGGC GACGATCCGT AACTGGTCTG AGAGGATGAT CAGTCACACT 
           CCACCAAGGC GACGATCCGT AACTGGTCTG AGAGGATGAT CAGTCACACT 
           CTACCAAGGC GACGATCTGT AGCTGGTCTG AGAGGACGAC CAGCCACACT 

           GGAACTGAGA CACGGTCCAG ACTCCTACGG GAGGCAGCAG TGGGGAATAT 
           GGAACTGAGA CACGGTCCAG ACTCCTACGG GAGGCAGCAG TGGGGAATAT 
           GGAACTGAGA CACGGTCCAG ACTCCTACGG GAGGCAGCAG TGGGGAATAT 
           GGAACTGAGA CACGGTCCAG ACTCCTACGG GAGGCAGCAG TGGGGAATAT 
           GGAACTGAGA CACGGTCCAG ACTCCTACGG GAGGCAGCAG TGGGGAATAT 
           GGGACTGAGA CACGGCCCAG ACTC-TACGG GAGGCAGCAG TGGGGAATTT 

           TGGACAATGG GCGAAAGCCT GATCCAGCCA TGCCGCGTGT GTGAAGAAGG 
           TGGACAATGG GCGAAAGCCT GATCCAGCCA TGCCGCGTGT GTGAAGAAGG 
           TGGACAATGG GCGAAAGCCT GATCCAGCCA TGCCGCGTGT GTGAAGAAGG 
           TGGACAATGG GCGAAAGCCT GATCCAGCCA TGCCGCGTGT GTGAAGAAGG 
           TGGACAATGG GCGAAAGCCT GATCCAGCCA TGCCGCGTGT GTGAAGAAGG 
           TGGACAATGG GCGCAAGCCT GATCCAGCCA TGCCGCGTGT GGGAAGAAGG 

           TCTTCGGATT GTAAAGCACT TTAAGTTGGG AGGAAGGGCA GTAAGTTAAT 
           TCTTCGGATT GTAAAGCACT TTAAGTTGGG AGGAAGGGCA GTAAGTTAAT 
           TCTTCGGATT GTAAAGCACT TTAAGTTGGG AGGAAGGGCA GTAAGTTAAT 
           TCTTCGGATT GTAAAGCACT TTAAGTTGGG AGGAAGGGCA GTAAGTTAAT 
           TCTTCGGATT GTAAAGCACT TTAAGTTGGG AGGAAGAGCA GTAAGTTAAT 
           -CTTCGGGTT GTAAACCACT TTTGTCAGGG AAGAAACGGC TCTTACTAAT 

           ACCTTGCTGT TTTGACGTTA CCAACAGAAT AAGCACCGGC TAACTTCGTG 
           ACCTTGCTGT TTTGACGTTA CCAACAGAAT AAGCACCGGC TAACTTCGTG 
           ACCTTGCTGT TTTGACGTTA CCAACAGAAT AAGCACCGGC TAACTTCGTG 
           ACCTTGCTGT TTTGACGTTA CCAACAGAAT AAGCACCGGC TAACTTCGTG 
           ACCTTGCTGT TTTGACGTTA CCAACAGAAT AAGCACCGGC TAACTTCGTG 
           ATTAGGAGCT AATGACGGTA CCTGAAGAAT AAGCACCGGC TAACTACGTG 

           CCAGCAGCCG CGGTAATACG AAGGGTGCAA GCGTTAATCG GAATTACTGG 
           CCAGCAGCCG CGGTAATACG AAGGGTGCAA GCGTTAATCG GAATTACTGG 
           CCAGCAGCCG CGGTAATACG AAGGGTGCAA GCGTTAATCG GAATTACTGG 
           CCAGCAGCCG CGGTAATACG AAGGGTGCAA GCGTTAATCG GAATTACTGG 
           CCAGCAGCCG CGGTAATACG AAGGGTGCAA GCGTTAATCG GAATTACTGG 
           CCAGCAGCCG CGGTAATACG TAGGGTGCAA GCGTTAATCG GAATTACTGG 

           GCGTAAAGCG CGCGTAGGTG GTTCAGCAAG TTGGATGTGA AATCCCCGGG 
           GCGTAAAGCG CGCGTAGGTG GTTCAGCAAG TTGGATGTGA AATCCCCGGG 
           GCGTAAAGCG CGCGTAGGTG GTTCAGCAAG TTGGAGGTGA AATCCCCGGG 
           GCGTAAAGCG CGCGTAGGTG GTTCGTTAAG TTGGATGTGA AAGCCCCGGG 
           GCGTAAAGCG CGCGTAGGTG GTTCAGCAAG TTGGATGTGA AAGCCCCGGG 
           GCGTAAAGCG TGCGCAGGCG GCTATGCAAG ACAGATGTGA AATCCCCGGG 

           CTCAACCTGG GAACTGCATC CAAAACTACT GAGCTAGAGT ACGGTAGAGG 
           CTCAACCTGG GAACTGCATC CAAAACTACT GAGCTAGAGT ACGGTAGAGG 
           CTCAACCTGG GAACTGCCTC CAAAACTACT GAGCTAGAGT ACGGTAGAGG 
           CTCAACCTGG GAACTGCATC CAAAACTGGC GAGCTAGAGT ATGGCAGAGG 
           CTCAACCTGG GAATTGCATC CAAAACTACT GAGCTAGAGT ACGGTAGAGG 
           CTCAACCTGG GAACTGCATT TGTGACTGCA TGGCTAGAGT ACGGTAGAGG 

           GTGGTGGAAT TTCCTGTGTA GCGGTGAAAT GCGTAGATAT AGGAAGGAAC 
           GTGGTGGAAT TTCCTGTGTA GCGGTGAAAT GCGTAGATAT AGGAAGGAAC 
           GTAGTGGAAT TTCCTGTGTA GCGGTGAAAT GCGTAGATAT AGGAAGGAAC 
           GTGGTGGAAT TTCCTGTGTA GCGGTGAAAT GCGTAGATAT AGGAAGGAAC 
           GTGGTGGAAT TTCCTGTGTA GCGGTGAAAT GCGTAGATAT AGGAAGGAAC 
           GGGATGGAAT TCCGCGTGTA GCAGTGAAAT GCGTAGATAT GCGGAGGAAC 

           ACCAGTGGCG AAGGCGACCA CCTGGACTGA TACTGACACT GAGGTGCGAA 
           ACCAGTGGCG AAGGCGACCA CCTGGACTGA TACTGACACT GAGGTGCGAA 
           ACCAGTGGCG AAGGCGACTA CCTGGACTGA TACTGACACT GAGGTGCGAA 
           ACCAGTGGCG AAGGCGACCA CCTGGGCTAA TACTGACACT GAGGTGCGAA 
           ACCAGTGGCG AAGGCGACCA CCTGGACTGA TACTGACACT GAGGTGCGAA 
           ACCGATGGCG AAGGCAATCC CCTGGACCTG TACTGACGCT CATGCACGAA 

           AGCGTGGGGA GCAAACAGGA TTAGATACCC TGGTAGTCCA CGCCGTAAAC 
           AGCGTGGGGA GCAAACAGGA TTAGATACCC TGGTAGTCCA CGCCGTAAAC 
           AGCGTGGGGA GCAAACAGGA TTAGATACCC TGGTAGTCCA CGCCGTAAAC 
           AGCGTGGGGA GCAAACATGA TTAGATACCC TGGTAGTCCA CGCCGTAAAC 
           AGCGTGGGGA GCAAACAGGA TTAGATACCC TGGTAGTCCA CGCCGTAAAC 
           AGCGTGGGGA GCAAACAGGA TTAGATACCC TGGTAGTCCA CGCCCTAAAC 

           GATGTCGACT AGCCGTTGGG ATCCTTGAGA TCTTAGTGGC GCAGCTAACG 
           GATGTCGACT AGCCGTTGGG ATCCTTGAGA TCTTAGTGGC GCAGCTAACG 
           GATGTCGACT AGCCGTTGGG ATCCTTGAGA TCTTAGTGGC GCAGCTAACG 
           GATGTCGACT AGCCGTTGGG ATCCTTGAGA TCTTAGTGGC GCAGCTAACG 
           GATGTCGACT AGCCGTTGGG ATCCTTGAGA TCTTAGTGGC GCAGCTAACG 
           GATGTCAACT GGTTGTTGGA CGGCTTGCTG T-TCAGTAAC GAAGCTAACG 

           CGATAAGTCG ACCGCCTGGG GAGTACGGCC GCAAGGTTAA AACTCAAATG 
           CGATAAGTCG ACCGCCTGGG GAGTACGGCC GCAAGGTTAA AACTCAAATG 
           CATTAAGTCG ACCGCCTGGG GAGTACGGCC GCAAGGTTAA AACTCAAATG 
           CATTAAGTCG ACCGCCTGGG GAGTACGGCC GCAAGGTTAA AACTCAAATG 
           CGATAAGTCG ACCGCCTGGG GAGTACGGCC GCAAGGTTAA AACTCAAATG 
           CGTGAAGTTG ACCGCCTGGG GAGTACGGCC GCAAGGTTGA AACTCAAAGG 

           AATTGACGGG GGCCCGCACA AGCGGTGGAG CATGTGGTTT AATTCGAAGC 
           AATTGACGGG GGCCCGCACA AGCGGTGGAG CATGTGGTTT AATTCGAAGC 
           AATTGACGGG GGCCCGCACA AGCGGTGGAG CATGTGGTTT AATTCGAAGC 
           AATTGACGGG GGCCCGCACA AGCGGTGGAG CATGTGGTTT AATTCGAAGC 
           AATTGACGGG GGCCCGCACA AGCGGTGGAG CATGTGGTTT AATTCGAAGC 
           AATTGACGGG GACCCGCACA AGCGGTGGAT GATGTGGTTT AATTCGATGC 

           AACGCGAAGA ACCTTACCTG GCCTTGACAT GCTGAGAACT TTCCAGAGAT 
           AACGCGAAGA ACCTTACCTG GCCTTGACAT GCTGAGAACT TTCCAGAGAT 
           AACGCGAAGA ACCTTACCTG GCCTTGACAT GCTGAGAACT TTCCAGAGAT 
           AACGCGAAGA ACCTTACCAG GCCTTGACAT GCAGAGAACT TTCCAGAGAT 
           AACGCGAAGA ACCTTACCTG GCCTTGACAT GCAGAGAACT TTCCAGAGAT 
           AACGCGAAAA ACCTTACCTA CCCTTGACAT GTCTAGAAGT TACCAGAGAT 

           GGATTGGTGC CTTC--GGGA ACTCAGACAC AGGTGCTGCA TGGCTGTCGT 
           GGATTGGTGC CTTC--GGGA ACTCAGACAC AGGTGCTGCA TGGCTGTCGT 
           GGATTGGTGC CTTC--GGGA ACTCAGACAC AGGTGCTGCA TGGCTGTCGT 
           GGATTGGTGC CTTC--GGGA ACTCTGACAC AGGTGCTGCA TGGCTGTCGT 
           GGATTGGTGC CTTC--GGGA ACTCTGACAC AGGTGCTGCA TGGCTGTCGT 
           GGTTTCGTGC TCGAAAGAGA ACTAGAACAC AGGTGCTGCA TGGCCGTCGT 

           CAGCTCGTGT CGTGAGATGT TGGGTTAAGT CCCGTAACGA GCGCAACCCT 
           CAGCTCGTGT CGTGAGATGT TGGGTTAAGT CCCGTAACGA GCGCAACCCT 
           CAGCTCGTGT CGTGAGATGT TGGGTTAAGT CCCGTAACGA GCGCAACCCT 
           CAGCTCGTGT CGTGAGATGT TGGGTTAAGT CCCGTAACGA GCGCAACCCT 
           CAGCTCGTGT CGTGAGATGT TGGGTTAAGT CCCGTAACGA GCGCAACCCT 
           CAGCTCGTGT CGTGAGATGT TGGGTTAAGT CCCGCAACGA GCGCAACCCT 

           TGTCCTTAGT TACCAGCACC TCG-GGTGGG CACTCTAAGG AGACTGCCGG 
           TGTCCTTAGT TACCAGCACC TCG-GGTGGG CACTCTAAGG AGACTGCCGG 
           TGTCCTTAGT TACCAGCACG TTATGGTGGG CACTCTAAGG AGACTGCCGG 
           TGTCCTTAGT TACCAGCACG TTAAGGTGGG CACTCTAAGG AGACTGCCGG 
           TGTCCTTAGT TACCAGCACC TCG-GGTGGG CACTCTAAGG AGACTGCCGG 
           TATCATTAGT TGC---TACG CAA----GGG CACTCTAATG AGACTGCCGG 

           TGACAAACCG GAGGAAGGTG GGGATGACGT CAAGTCATCA TGGCCCTTAC 
           TGACAAACCG GAGGAAGGTG GGGATGACGT CAAGTCATCA TGGCCCTTAC 
           TGACAAACCG GAGGAAGGTG GGGATGACGT CAAGTCATCA TGGCCCTTAC 
           TGACAAACCG GAGGAAGGTG GGGATGACGT CAAGTCATCA TGGCCCTTAC 
           TGACAAACCG GAGGAAGGTG GGGATGACGT CAAGTCATCA TGGCCCTTAC 
           TGACAAACCG GAGGAAGGTG GGGATGACGT CAGGTCATCA TGGCCCTTAT 

           GGCCAGGGCT ACACACGTGC TACAATGGTC GGTACAAAGG GTTGCCAAGC 
           GGCCAGGGCT ACACACGTGC TACAATGGTC GGTACAAAGG GTTGCCAAGC 
           GGCCAGGGCT ACACACGTGC TACAATGGTC GGTACAAAGG GTTGCCAAGC 
           GGCCTGGGCT ACACACGTGC TACAATGGTC GGTACAAAGG GTTGCCAAGC 
           GGCCAGGGCT ACACACGTGC TACAATGGTC GGTACAAAGG GTTGCCAAGC 
           GGGTAGGGCT ACACACGTCA TACAATGGCC GGTACAGAGG GCTGCCAACC 

           CGCGAGGTGG AGCTAATCCC ATAAAACCGA TCGTAGTCCG GATCGCAGTC 
           CGCGAGGTGG AGCTAATCCC ATAAAACCGA TCGTAGTCCG GATCGCAGTC 
           CGCGAGGTGG AGCTAATCCC ATAAAACCGA TCGTAGTCCG GATCGCAGTC 
           CGCGAGGTGG AGCTAATCCC ATAAAACCGA TCGTAGTCCG GATCGCAGTC 
           CGCGAGGTGG AGCTAATCCC ATAAAACCGA TCGTAGTCCG GATCGCAGTC 
           CGCGAGG-GG AGCTAATCTC AGAAAACCGG TCGTAGTCCG GATCGCAGTC 

           TGCAACTCGA CTGCGTGAAG TCGGAATCGC TAGTAATCGT GAATCAGAAT 
           TGCAACTCGA CTGCGTGAAG TCGGAATCGC TAGTAATCGT GAATCAGAAT 
           TGCAACTCGA CTGCGTGAAG TCGGAATCGC TAGTAATCGT GAATCAGAAT 
           TGCAACTCGA CTGCGTGAAG TCGGAATCGC TAGTAATCGT GAATCAGAAT 
           TGCAACTCGA CTGCGTGAAG TCGGAATCGC TAGTAATCGT GAATCAGAAT 
           TGCAACTCGA CTGCGTGAAG TCGGAATCGC TAGTAATCGC GGATCAGCTT 

           GTCACGGTGA ATACGTTCCC GGGCCTGTTA AACACC
           GTCACGGTGA ATACGTTCCC GGGCCTTGTA CACACC
           GTCACGGTGA ATACGTTCCC GGGCCTTGTA CACACC
           GTCACGGTGA ATACGTTCCC GGGCCTTGTA CACACC
           GTCACGGTGA ATACGTTCCC GGGCCTTGTA CACACC
           GCCGCGGTGA ATACGTTCCC GGGTCTTGTA CACACC
