# Supplementary material for: Chemotaxis and degradation of organophosphate compound by a novel moderately thermo-halo tolerant Pseudomonas sp. strain BUR11: evidence for possible existence of two pathways for degradation
Source: PeerJ. 2015 Nov 10;3:e1378. doi: 10.7717/peerj.1378 (PMC4647611; doi:10.7717/peerj.1378)
Supplement: Supplemental Information 1 [file peerj-03-1378-s007.zip › Raw data for peerJ on demand/Raw data for phylogeneic tree/tree4.trc]

[TOPOLOGY]
5  0
    9     4     3  1.109600  1.090400
    7     2     1  0.000000  0.227500
    8     7    10  0.788000  0.351400
   10     9     5  0.309400  0.457600
   11     6     8  8.742300  8.742300
[SEQUENCES]
  1   BUR11     
  2   aerugino  
  3   alcaligen 
  4   stutzeri  
  5   otitidis  
  6   dauci     
[BOOTSTRAP]
100
50.000000
0
0
7 100
8 100
9 82
10 75
0 0
-13
0
0
0
400
noitalics
0
Times New Roman
[CUSTOMIZE GENERAL]
OTHER METHOD
Distance
1
0.05
-13
0
0
0
400
noitalics
0
Times New Roman
16777215
103
56.000000
1
1
-13
0
0
0
700
noitalics
0
Times New Roman
[NO TRIANGLES]
[NO TAXON DESIGNATIONS]
[NO PARATAXON DESIGNATIONS]
[NO SQUARES]
0
0
0
0
0
[NO ARROWS OR DOTS]
[NOTREEDESCRIPTION]
